# Supplementary material for: The Effect of a Sustained High-Fat Diet on the Metabolism of White and Brown Adipose Tissue and Its Impact on Insulin Resistance: A Selected Time Point Cross-Sectional Study
Source: Int J Mol Sci. 2021 Dec 20;22(24):13639. doi: 10.3390/ijms222413639 (PMC8706763; doi:10.3390/ijms222413639)
Supplement: Supplementary file 1 [file ijms-22-13639-s001.zip]

Archive with 1 entries (1 files):
- ijms-1475936-supplementary.pdf
